# Supplementary material for: Degradation of Styrenic Plastics during Recycling: Accommodation of PP within ABS after WEEE Plastics Imperfect Sorting
Source: Polymers (Basel). 2021 Apr 29;13(9):1439. doi: 10.3390/polym13091439 (PMC8124459; doi:10.3390/polym13091439)
Supplement: Supplementary file 1 [file polymers-13-01439-s001.zip]

Archive with 1 entries (1 files):
- polymers-1180993-supplementary.pdf
